# Supplementary material for: Dopamine D2 receptor regulates cortical synaptic pruning in rodents
Source: Nat Commun. 2021 Nov 8;12:6444. doi: 10.1038/s41467-021-26769-9 (PMC8576001; doi:10.1038/s41467-021-26769-9)
Supplement: Supplementary file 4 — Source data [file 41467_2021_26769_MOESM4_ESM.xlsx]

## Sheet: Figure 1
Figure 1d
L1	L2-3	L5	L6
0.0700771	11.9832	68.6755	19.2712
0.0384468	11.3802	69.0119	19.5694
0.143541	14.4019	70.5263	14.9282
0.139567	9.87439	77.1458	12.8402
0.0715308	23.319	53.5765	23.0329
0	7.94473	77.2596	14.7956
0.0507099	16.1765	64.1481	19.6247
0	16.2845	67.0194	16.6961
0.149925	10.7196	72.2639	16.8666
0	17.4168	73.7769	8.80626
0	15.8898	77.6483	6.46186
0.0573066	9.91404	81.2034	8.82521
p-value	<0.0001
Figure 1g
Drd2+/NeuN	40.2597	41.0959	46.875	32.0261	50.5263	41.4634	43.5484	60
NeuN/Drd2+	100	100	100	100	100	100	100	100
Drd2+/GAD67+	66.6667	42.8571	8.33333	33.3333	55.5556	37.5	25	50
GAD67+/Drd2+	12.9032	10	2.22222	8.16327	10.4167	11.7647	7.40741	6.66667

## Sheet: Figure 2
Figure 2c
DRD2/GAPDH
SR-Drd2	SR-Drd2+/-
1.08159	0.516257
0.953449	0.66191
0.964961	0.543736
p-value	0.0022
Figure 2d
DRD1/GAPDH
SR-Drd2	SR-Drd2+/-
0.843243	0.807104
1.14281	0.867513
0.970783	1.00209
1.04317	1.06369
p-value	0.4812
Figure 2g
	SR-Drd2																																SR-Drd2+/-
2w	6.93201	7.10564	8.56013	6.91251	6.55236	9.0009	7.41244	6.38774	5.95922	7.23223	10.8037	11.1309	9.12729	11.7916	7.95925	7.25426	5.81953	5.92909	4.77479	7.8854	7.87011	7.85903	4.30992	7.97221	8.83873	10.0829	7.05669	7.47988	10.3936	8.55351	8.28199	7.20098	6.89429	8.51398	6.13802	8.25041	8.61543	9.37793	10.4444	9.40085	7.64729	7.13801	7.34472	8.65475	7.11187	6.8953	6.28101	9.9419	10.0439
3w	7.82609	10.7129	6.91259	8.67166	10.1812	9.18764	10.9607	9.22862	10.4378	8.18813	7.45401	9.77905	9.62533	9.78011	7.8072	7.70119	9.27152	9.51063	8.55903														9.44537	10.4366	9.70354	9.74216	8.80741	8.44357	9.94069	9.07551	9.14884	8.47209	6.81153	10.2017	8.61122	9.98004	9.43841	12.2171	11.8002
4w	11.2464	10.1007	12.7736	10.8696	11.5337	11.4174	11.6686	10.5733	9.84138	11.1443	11.7203	10.8399	13.8978																				8.65998	10.5267	11.7328	13.7585	12.161	8.51104	10.8905	10.6191	10.5736	9.4173	9.96572	8.83041	12.1042	12.0859	11.2219	11.5864	10.1221
5w	7.78008	8.39839	8.79347	8.73795	8.83332	9.3319	9.29308	9.27042	9.69734	9.84494	8.81728	11.2546																					13.2289	9.76967	11.0299	8.83295	12.3369	10.2044	8.77413	13.8492	8.86289	10.7793	10.3849	12.8751	14.2409	13.078	14.0944	6.33255	11.6381
8w	7.49755	8.30857	8.30475	7.63438	6.5567	8.77997	9.75194	10.0892	8.07056	10.3738	9.40046	9.90945	8.02278	9.71752	7.7918	9.07258	7.55763	7.68128	7.55287	6.83596	6.5205	7.32789	6.33959	7.5788	10.2427	7.11288	8.85679	9.61076					10.6005	8.28072	11.7224	8.86277	13.0208	12.4645	9.78101	11.9428	8.36495	9.75758	9.5257	8.03006	9.2897	10.9583	11.0302	9.56362	12.632
p-value	2w	0.9718
	3w	0.9831
	4w	0.6744
	5w	0.0133
	8w	<0.0001
Figure 2i
	SR-Drd2																												SR-Drd2+/-
Mushroom	2.01857	2.87604	3.61076	2.0821	2.76072	3.43564	3.04748	3.58003	2.30587	2.59345	2.78532	3.41705	3.20911	3.01578	1.87003	1.68011	1.67947	2.04834	0.985157	1.77229	0.815062	1.46558	1.0566	1.78325	2.84519	1.42258	2.72517	3.69645	4.10341	2.58772	4.68897	2.79877	3.79774	5.06369	2.17356	4.23778	2.38999	3.35417	2.38142	3.21203	2.85837	3.18145	4.41209	3.18787	3.56287	3.84734	5.01522	4.43671	1.27453
Stubby	1.7302	3.1956	1.4443	1.04105	1.03527	1.90869	2.43798	2.60366	2.30587	1.94508	2.43716	2.39194	2.0057	4.02104	2.1817	2.01613	3.35895	3.5846	1.64193	2.78502	3.66778	3.66394	3.52199	3.12068	1.99164	2.13386	2.04388	2.21787	2.7356	3.62281	3.90747	3.26523	4.88281	3.50563	3.80373	4.62303	2.09124	3.35417	3.17523	2.24842	3.57296	2.47446	3.15149	2.47946	2.91507	3.84734	2.14938	2.73028	4.46087
Thin	3.74877	2.23692	3.24968	4.51123	2.76072	3.43564	4.26647	3.90549	3.45881	5.83525	4.17798	4.10046	2.80797	2.6807	3.74007	2.68817	2.51921	2.04834	4.92578	2.27865	2.03766	2.19837	1.761	2.67487	5.40587	3.55644	4.08775	3.69645	3.76146	2.07018	3.12598	2.79877	4.34028	3.89514	3.80373	3.08202	3.88373	3.04925	3.96904	2.56962	2.85837	5.30241	3.46664	3.89629	6.15405	4.23207	3.5823	4.09542	4.14224
p-value	Mushroom	0.0008
	Stubby	0.0068
	Thin	0.5398
[truncated: 20 more columns]

## Sheet: Figure 3
Figure 3c
SR-Drd2	0.916667	1.83333	2.37222	3.52778	6.87778	7.47778	7.72778	1.46667	1.30556	1.36111	4.77778	1.83333	2.53889	4.25
SR-Drd2+/-	1.68333	1.88333	2.40556	3.47778	4.14444	4.46667	5.87778	2.81667	4.40556	4.90556	1.49444	3.48333	4.5
p-value	0.9421
Figure 3e
SR-Drd2	22.4987	21.7912	23.3452	16.2998	22.3809	28.3109	27.6691	33.5536	32.5249	35.8917	31.4457	28.5333	27.686	29.8768
SR-Drd2+/-	22.3705	19.4609	24.9647	23.4638	25.638	17.5788	27.149	26.321	23.1054	27.1596	31.4692	33.4194	37.0711
p-value	0.5763
Figure 3h
SR-Drd2	1.97778	4.70556	3.13333	1.34444	2.32222	2.13889	2.77222	1.53333	4.33889	3.13889	3.48333	2.52222
SR-Drd2+/-	7.33333	4.9	1.95	2.42778	5.35556	4.98889	1.71111	3.09444	3.27222	2.00556	3.23333	1.41111	1.93333	2.38333	6.17778	6.42222	5.10556	6.76111	5.05556	5.36111
p-value	0.0435
Figure 3j
SR-Drd2	31.9614	23.3337	19.4038	29.2288	18.1478	18.9422	29.4407	34.5528	22.9183	21.6077	22.0494	23.2403
SR-Drd2+/-	33.5977	31.5584	22.636	25.5939	21.4594	20.7513	22.4066	29.6846	26.4499	26.2329	30.5023	30.1842	26.3171	22.0874	21.1736	42.022	25.3422	27.8852	23.937	25.2706
p-value	0.263
Figure 3m
SR-Drd2	3.35556	3.64444	1.18333	1.61667	3.90556	4.56111	1.85	1.92778	4.6	3.71667	0.883333	0.911111	1.7	1.21667
SR-Drd2+/-	4.12222	6.90556	5.52778	2.97778	4.47222	2.26111	4.12222	4.97778	5.02222	5.07222	8.37222	7.16667	9.82222	4.13333	2.13889	0.672222	1.97222	0.594444
p-value	0.0139
Figure 3o
SR-Drd2	11.6578	13.0974	10.8135	11.5744	20.3791	21.6471	22.9449	24.8632	12.9773	23.5208	21.4308	19.2151	17.5514	14.0943
SR-Drd2+/-	11.1133	11.1694	11.2388	11.4085	12.1985	12.8068	13.0507	13.4502	13.6183	13.815	13.8544	15.2009	16.8245	17.6086	17.6189	22.4405	24.3637	27.3977
p-value	0.2503
Figure 3r
inject current(pA)	SR-Drd2																									SR-Drd2+/-
0	0	0	0	0	0	0	0	0	0	0	0	0	0	0	0	0	0	0	0	0	0	0	0	0	0	0	0	0	0	0	0	0	0	0	0	0	0	0	0	0	0	0	0	0	0	0	0	0	0
20	0	0	0	0	0	0	0	0	0	0	0	0	0	0	0	0	0	0	0	0	0	0	0	0	0	0	0	0	0	0	0	0	0	0	0	0	0	0	0	0	0	0	0	0	0	0	0	0	0
40	0	0	0	0	0	0	0	0	0	0	0	0	0	0	0	0	0	0	0	0	0	0	0	0	0	0	0	0	0	0	0	0	0	0	0	0	0	0	0	0	0	0	0	0	0	0	0	0	0
60	0	0	0	0	0	0	0	0	0	0	0	0	0	0	0	0	0	0	0	0	0	0	0	0	0	0	0	0	0	0	0	0	0	0	0	0	0	0	0	0	0	0	0	0	0	0	0	0	0
80	0	0	0	0	0	0	4	0	0	0	0	0	0	0	0	0	0	0	0	0	0	0	0	0	2	0	0	0	0	0	0	0	2	0	0	0	0	0	0	0	0	0	0	0	0	0	0	0	0
100	0	0	2	0	0	0	4	0	0	0	0	0	0	0	0	0	0	0	0	0	0	0	0	0	4	0	0	0	0	0	0	0	2	0	0	0	0	0	0	0	0	0	0	0	0	0	0	0	0
120	0	0	4	0	0	0	8	0	0	2	0	0	0	0	0	0	2	0	0	0	0	0	0	0	8	0	0	0	0	0	0	0	6	0	0	0	0	0	0	0	0	0	0	0	0	0	0	0	0
140	0	0	6	0	0	0	12	0	0	2	0	0	0	0	0	0	2	0	0	0	0	0	0	0	8	0	0	0	0	0	0	0	8	2	0	0	0	0	0	0	6	0	0	0	0	0	0	0	0
160	0	0	8	2	0	0	14	0	0	8	0	0	0	0	0	0	4	0	0	0	0	0	0	0	12	0	0	0	0	0	2	2	10	2	2	0	0	0	0	0	6	0	0	0	0	0	0	0	2
180	0	0	8	4	0	0	16	0	0	8	2	0	0	0	0	2	6	0	0	0	2	0	0	0	14	0	0	0	0	4	2	2	10	4	2	0	0	0	0	4	10	0	0	2	2	0	0	0	4
200	0	0	10	6	0	0	18	0	0	12	6	0	0	0	2	4	8	2	0	0	2	2	0	0	16	0	0	0	4	4	2	2	12	6	4	2	0	0	2	4	14	0	0	2	2	2	2	2	6
220	0	0	12	8	0	0	20	2	0	16	8	0	0	2	2	4	10	4	2	0	2	2	0	0	18	0	0	0	4	4	2	6	14	8	4	2	0	0	2	4	16	0	2	2	2	2	2	2	8
240	0	0	12	10	0	0	22	4	4	20	10	0	0	2	2	6	12	6	4	0	2	2	0	0	18	2	0	0	6	6	4	6	14	10	6	4	2	2	6	4	18	2	2	4	2	4	2	2	10
260	0	0	14	10	2	0	22	6	6	22	12	0	0	4	2	8	12	6	6	0	4	4	0	0	20	2	0	0	8	10	4	10	16	12	8	10	2	2	6	6	20	2	2	4	4	4	4	4	12
280	0	0	14	12	2	2	28	6	8	24	14	0	2	6	4	8	14	8	10	2	6	4	0	2	20	2	2	0	12	12	6	12	16	12	12	12	2	2	8	8	22	2	4	8	4	8	6	6	14
300	4	0	16	12	2	2	28	8	6	26	16	2	4	8	8	8	14	10	12	6	6	6	0	2	22	6	2	0	14	14	8	10	16	14	10	14	4	4	10	10	24	2	4	10	8	10	8	8	16
320	0	0	16	14	4	2	26	10	6	28	16	6	8	10	10	10	16	10	16	10	8	6	0	2	22	8	4	0	16	18	10	14	18	16	14	16	4	4	12	14	24	2	6	10	10	12	12	10	18
340	0	0	18	14	4	2	26	10	8	30	18	10	12	10	8	10	18	12	18	12	8	8	2	4	24	8	4	2	18	20	12	16	18	16	16	18	6	6	12	16	26	4	8	12	12	14	14	12	18
360	2	0	18	16	6	4	34	12	10	32	20	12	14	12	10	12	18	14	20	16	10	8	4	6	26	12	6	2	20	22	12	16	20	18	16	20	10	10	14	16	28	4	8	14	12	16	16	14	20
380	2	0	18	16	6	4	34	12	10	34	20	16	16	14	10	12	20	16	20	18	10	10	8	10	26	12	10	2	22	22	14	18	20	20	16	22	12	12	12	18	30	6	10	16	14	18	18	16	22
400	6	2	20	18	8	6	36	14	12	36	22	18	18	14	12	12	22	16	22	22	12	10	10	12	26	16	10	2	24	24	14	20	22	20	18	22	14	14	16	20	30	8	12	16	16	20	18	18	22
p-value	<0.0001
[truncated: 20 more columns]

## Sheet: Figure 4
Figure 4c
p-AKT/AKT
SR-Drd2	SR-Drd2+/-
1	2.48938
1	1.48634
1	1.61498
1	2.20832
1	2.31098
p-value	0.0009
Figure 4d
p-mTOR/mTOR
SR-Drd2	SR-Drd2+/-
1	2.60626
1	1.31451
1	3.32008
1	1.35068
1	1.76748
p-value	0.0249
Figure 4e
p-S6/S6
SR-Drd2	SR-Drd2+/-
1	2.84381
1	1.78981
1	1.27465
1	1.26834
1	1.65091
p-value	0.0291
Figure 4f
AKT/GAPDH
SR-Drd2	SR-Drd2+/-
1	0.731557
1	0.82918
1	1.17893
1	0.843508
1	0.780176
p-value	0.1459
Figure 4g
mTOR/GAPDH
SR-Drd2	SR-Drd2+/-
1	1.04226
1	0.784459
1	0.963928
1	0.651489
1	1.00966
p-value	0.1793
Figure 4h
S6/GAPDH
SR-Drd2	SR-Drd2+/-
1	0.569226
1	1.08731
1	0.757704
1	0.670635
1	1.13904
p-value	0.2099
Figure 4m
SR-Drd2+Veh	SR-Drd2+/-+Veh	SR-Drd2+Rap	SR-Drd2+/-+Rap
6.53083	9.37354	8.29384	8.19736
6.09283	9.07372	9.45086	8.16827
6.06845	7.4053	6.80519	6.9979
5.8609	7.23799	10.9534	7.25932
6.49182	9.55156	10.5497	7.09644
6.70691	8.04577	6.42183	6.85961
7.62287	8.3768	5.04141	7.66607
6.87247	8.11067	7.87186	6.26894
8.96941	9.89209	7.63942	7.86937
7.50469	11.795	8.39695	6.94003
7.40706	10.8505	5.19391	8.54427
6.05581	9.85869	5.19114	7.80352
7.39528	8.62664	7.80086	7.80374
8.3717	9.05442	6.72495	6.49114
8.79826	10.3636	5.84197	11.5525
10.164	10.3093	5.05959	6.95491
10.3679	11.842	8.90175	7.19723
9.50252			9.26085
			7.15144
p-value	SR-Drd2+Veh vs. SR-Drd2+/-+Veh	0.0013
	SR-Drd2+/-+Rap vs. SR-Drd2+/-+Veh	0.0019
Figure 4n
	SR-Drd2+Veh																		SR-Drd2+/-+Veh																	SR-Drd2+Rap
Mushroom	1.30617	1.66168	1.61825	1.95363	2.59673	1.78851	3.20963	2.47409	2.69082	2.81426	2.31471	2.79499	2.11294	2.09293	2.07018	2.772	2.48828	3.35383	3.64526	2.26843	1.13928	3.25709	4.77578	3.12891	2.28458	2.25296	3.59712	3.75295	2.58345	3.28623	4.02576	3.01814	3.02271	3.43643	7.69732	1.97472	2.48707	1.81472	0.952472	3.27404	2.80955	1.8005	1.71127	1.81891	2.29008	2.3084	2.59557	2.12751	3.58664
Stubby	2.61233	2.21557	1.61825	2.60485	1.94755	2.68276	2.40722	2.19919	2.24235	2.34522	2.31471	1.86332	2.11294	1.04646	1.55263	2.31	2.07357	2.23589	3.12451	3.02458	2.27855	2.17139	2.86547	2.23494	4.56917	2.25296	2.69784	3.75295	4.6502	3.28623	2.30044	2.71632	3.88635	3.43643	1.7763	1.97472	2.48707	1.36104	3.33365	2.18269	1.60546	2.1606	2.73804	2.54647	3.05343	1.7313	1.11239	2.83668	1.34499
Thin	2.61233	2.21557	2.83194	1.30242	1.94755	2.23564	2.00602	2.19919	4.03624	2.34522	2.77765	1.39749	3.1694	5.23231	5.17545	5.082	5.806	3.9128	2.60376	3.78072	3.98747	1.8095	1.91031	2.68192	1.52306	3.60474	3.59712	4.28908	3.61682	3.28623	2.30044	3.31995	3.45453	3.43643	2.36841	4.34439	4.47672	3.62943	6.6673	5.09295	2.00682	1.0803	3.42255	3.27404	3.05343	1.1542	1.48318	2.83668	1.79332
p-value	Mushroom	SR-Drd2+Veh vs. SR-Drd2+/-+Veh	0.0108
		SR-Drd2+/-+Rap vs. SR-Drd2+/-+Veh	0.0016
	Stubby	SR-Drd2+Veh vs. SR-Drd2+/-+Veh	0.0421
		SR-Drd2+/-+Rap vs. SR-Drd2+/-+Veh	0.0435
	Thin	SR-Drd2+Veh vs. SR-Drd2+/-+Veh	0.9919
		SR-Drd2+/-+Rap vs. SR-Drd2+/-+Veh	0.7253
Figure 4p
SR-Drd2+Veh	SR-Drd2+/-+Veh	SR-Drd2+Rap	SR-Drd2+/-+Rap
1.43333	2.15556	2.05556	3.04444
1.85	3.07778	1.43333	2.96111
2.43333	2.54444	1.81111	2.42778
0.666667	4.81111	1.7	3.18333
1.7	5.7	2.11667	1.72778
2.43889	2.95556	2.55556	2.3
1.48889	4.41667	1.66111	1.99444
2.13333	4.08333	2.38333	2.07778
2.66111	2.66667	2.93333	1.4
2.93889	5.19444	2.93333	1.22222
3.36111	4.96111	2.08333	0.872222
0.911111	4.8	2.10556	4.63333
1.58889	2.65	1.81111	2.38333
3.22778	4.20556	2.99444	2.43889
2.98889	3.91667	3.04444	1.71667
1.84444	5.41667	3.29444	1.73333
3.77778	6.06111	3.11111	1.85
2.42778	3.58889	2.1	2.80556
2.15	3.73333		1.75556
1.28333	4.12778		6.50556
3.29444	5.18889		3.55
2.76111	2.58889
	5.73889
p-value	SR-Drd2+Veh vs. SR-Drd2+/-+Veh	< 0.0001
	SR-Drd2+/-+Rap vs. SR-Drd2+/-+Veh	< 0.0001
Figure 4r
SR-Drd2+Veh	SR-Drd2+/-+Veh	SR-Drd2+Rap	SR-Drd2+/-+Rap
22.5623	18.864	19.8177	19.4937
24.9829	22.1725	27.0594	19.1234
22.11	19.5689	25.5831	20.3654
23.375	20.0945	24.3678	21.4859
19.4475	21.6266	20.0128	25.1724
20.0201	19.2689	20.5972	20.1504
18.6334	22.6855	19.3492	21.4026
19.4881	22.0022	19.7805	20.0452
20.8131	20.3325	20.356	19.3158
21.3749	19.367	21.2249	17.6588
19.1973	23.3968	20.1392	21.304
20.0918	20.9504	23.1169	20.2046
20.2687	24.2624	21.2773	18.4355
19.8156	23.6398	23.4495	20.6149
20.4273	24.7763	22.1524	20.6897
20.8879	25.3465	22.5923	23.6606
26.1838	25.5392	21.4743	21.3037
21.54	21.0476	20.8099	24.5575
23.0306	22.3576		21.2663
22.2792	20.7235		23.1166
21.8486	20.5196		25.3436
22.082	22.6855
	23.7187
p-value	SR-Drd2+Veh vs. SR-Drd2+/-+Veh	0.8442
	SR-Drd2+/-+Rap vs. SR-Drd2+/-+Veh	0.6968
[truncated: 22 more columns]

## Sheet: Figure 5
Figure 5c
DRD2/GAPDH
Control	Drd2-KD
1	0.611418
1	0.521712
1	0.261909
p-value	0.007
Figure 5d
DRD1/GAPDH
Control	Drd2-KD
1	1.43508
1	1.04224
1	0.970078
1	0.99286
p-value	0.3531
Figure 5f
Control	Drd2-KD
7.27682	9.40046
5.9818	9.65665
6.85625	7.3586
7.95658	14.2564
7.69926	11.7387
7.60835	9.14777
7.65616	8.66784
8.05834	7.2557
6.87734	8.64869
9.58372	9.46611
6.74379	8.08812
7.06649	7.23137
9.43507
6.47648
p-value	0.01
Figure 5g
	Control														Drd2-KD
Mushroom	2.81684	2.51865	1.95893	2.84164	2.34325	2.0484	2.90406	2.4175	2.40707	2.45736	2.07501	1.22895	2.35877	1.85042	3.48165	2.95064	2.34137	5.79168	4.6955	2.96685	2.09224	1.97883	2.32038	3.4078	2.69604	2.95829
Stubby	2.34736	2.20382	2.28542	2.55747	2.0085	2.63366	2.64005	3.22334	2.0632	3.19457	1.81564	2.45791	2.35877	1.85042	2.78532	2.41416	1.67241	3.1186	3.7564	2.96685	3.88558	2.96824	2.95321	2.27187	3.46634	2.30089
Thin	2.11263	1.25933	2.6119	2.55747	3.3475	2.92629	2.11204	2.4175	2.40707	3.93178	2.85314	3.37962	4.71754	2.77564	3.13349	4.29185	3.34482	5.34616	3.7564	3.21408	2.69002	2.30863	3.3751	3.78645	1.92574	1.97219
p-value	Mushroom	0.0225
	Stubby	0.3234
	Thin	0.3794
Figure 5i
Control	Drd2-KD
1.81111	7.03333
2.18889	4.11667
0.916667	3.2
0.872222	3.15556
1.07778	5.73333
1.45	1.28889
0.727778	2.77222
0.822222	5.8
1.64444	3.87778
4.35556	5.23333
3.65	2.82222
1.41111	4.08772
1.56667	6.11111
2.48889	5.76667
	6.36111
	1.73333
	1.79444
	1.80556
	6.91111
	7.34444
	4.56667
	5.55556
	4.39444
	2.08333
	3.11667
	2.18333
p-value	<0.0001
Figure 5k
Control	Drd2-KD
22.2536	15.2903
27.6916	24.784
18.3341	25.8596
13.7996	25.9612
15.1814	14.2681
8.78366	26.4158
15.4542	14.2901
8.8238	20.3093
36.6766	13.4209
17.3037	17.8058
11.3862	19.1826
18.739	16.1961
13.0216	16.6798
20.207	16.0891
	17.396
	20.5922
	20.931
	21.7598
	17.3698
	16.235
	17.4436
	17.7413
	16.5157
	18.8976
	13.3909
	18.4472
p-value	0.6173
Figure 5n
inject current(pA)	Control																													Drd2-KD
0	0	0	0	0	0	0	0	0	0	0	0	0	0	0	0	0	0	0	0	0	0	0	0	0	0	0	0	0	0	0	0	0	0	0	0	0	0	0	0	0	0	0	0	0	0	0	0
20	0	0	0	0	0	0	0	0	0	0	0	0	0	0	0	0	0	0	0	0	0	0	0	0	0	0	0	0	0	0	0	0	0	0	0	0	0	0	0	0	0	0	0	0	0	0	0
40	0	0	0	0	0	0	0	0	0	0	0	0	0	0	0	0	0	0	0	0	0	0	0	0	0	0	0	0	0	0	0	0	0	0	0	0	0	0	0	0	0	0	0	0	0	0	0
60	2	0	0	0	0	0	0	0	0	0	0	0	0	0	0	0	0	0	0	0	0	0	0	0	0	0	0	0	0	0	0	0	0	2	0	0	0	0	0	0	0	0	0	0	0	0	2
80	6	0	0	0	0	0	0	0	0	0	0	0	0	0	0	0	0	0	0	0	0	0	0	0	0	0	0	0	0	2	2	0	0	4	2	0	0	0	2	0	0	0	0	0	0	0	8
100	12	0	0	0	0	0	0	0	0	2	0	0	0	0	0	0	0	0	0	2	0	0	0	0	0	0	0	0	0	2	6	0	0	8	4	2	0	2	4	0	0	0	0	0	0	0	12
120	14	0	2	0	0	0	0	2	2	6	0	2	6	0	0	0	4	0	0	4	0	0	0	0	0	0	4	0	0	4	16	0	0	10	6	4	0	4	6	0	0	0	0	0	4	0	14
140	18	2	4	0	0	0	0	4	6	8	2	4	8	4	2	0	6	0	2	4	2	0	0	0	0	0	6	0	2	8	16	2	2	12	6	8	0	6	10	2	0	4	2	0	4	2	18
160	20	2	6	6	2	0	0	8	10	10	4	6	12	6	6	0	10	0	2	8	6	2	0	0	0	0	8	0	2	14	18	2	2	14	8	10	0	8	12	2	0	4	4	2	8	4	20
180	22	8	8	8	6	0	0	12	12	12	6	8	16	10	8	2	14	2	4	10	8	2	0	0	0	0	10	0	6	16	20	2	6	16	10	12	0	12	14	8	0	8	8	4	12	10	22
200	24	10	10	10	6	0	0	16	14	16	6	10	18	12	10	4	18	2	6	12	10	4	0	2	0	2	12	0	8	20	20	6	6	20	14	16	4	14	18	14	2	12	10	6	14	16	24
220	26	14	12	14	8	0	0	20	16	16	10	12	22	16	12	6	18	2	8	12	12	4	0	6	0	4	12	0	10	20	22	8	8	20	14	18	6	16	20	18	2	14	12	8	18	20	26
240	28	16	14	16	10	2	0	22	18	18	10	14	26	20	14	8	22	6	8	14	14	6	2	10	4	8	14	2	12	24	22	10	10	22	16	20	4	18	22	20	4	16	14	10	20	24	30
260	28	18	16	18	12	4	0	24	20	20	12	16	28	24	14	10	24	6	10	14	16	8	2	12	6	10	16	2	14	24	24	10	12	24	18	22	6	20	24	22	4	20	16	12	22	26	30
280	30	20	18	20	14	4	0	28	22	22	14	18	32	26	16	12	26	8	12	16	18	12	8	16	8	12	16	4	16	26	24	12	12	24	18	22	10	22	24	24	4	22	18	14	24	28	32
300	30	24	18	22	14	6	0	30	24	24	14	18	34	28	18	12	28	8	12	16	20	14	12	18	10	16	18	6	18	28	24	14	14	26	18	24	12	24	26	26	10	24	20	14	28	32	34
320	32	24	20	22	16	10	0	32	26	26	16	20	36	30	18	12	30	10	14	18	20	14	12	22	12	18	18	6	20	30	24	16	16	26	20	26	14	26	28	28	12	26	24	16	28	34	34
340	32	26	22	24	18	14	0	34	28	26	18	22	38	34	20	14	30	10	16	20	24	18	16	24	14	34	20	8	20	32	26	18	16	28	20	28	18	28	30	30	14	28	24	18	30	36	36
360	32	28	22	26	18	16	0	36	30	28	18	22	40	34	20	14	32	12	16	20	24	18	18	26	16	40	20	10	22	32	26	18	18	28	22	28	20	28	30	30	16	30	26	18	32	38	36
380	32	30	24	26	20	18	2	38	32	30	20	24	42	38	22	16	34	12	18	20	26	20	22	28	18	44	22	10	24	32	26	20	18	30	22	30	22	30	32	32	18	32	26	20	34	40	38
400	32	30	24	28	22	20	2	40	34	30	20	26	46	42	22	16	36	14	18	22	28	22	24	30	20	46	24	12	26	34	28	22	20	32	22	32	24	30	32	32	20	32	28	22	36	42	40
p-value	<0.0001

## Sheet: Figure 6
Figure 6b
	SR-Drd2									SR-Drd2+/-
-15	108.32	102.39	108.54	91.5	119.07	99.08	102.07	121.46	100.13	104.39	115.63	92.3	92.72	102.5	99.87	88.03
-14	104.93	89.66	96.85	88.87	127.06	89.43	103.38	110.65	102.58	106.09	118.42	94.55	96.51	103.41	103.24	77.27
-13	107.72	112.66	122.76	97.9	112.21	93.85	102.87	123.09	102.16	106.05	110.59	92.36	96.45	104.57	99.06	93.7
-12	106.46	97.37	104.27	102.96	109.87	96.24	106.68	115.9	105.94	106.57	85.09	88.24	96.61	110.39	94.03	96.3
-11	104	90.03	96.13	89.39	106.67	95.99	118.6	96.47	102.48	99.99	96.6	93.89	95.03	101.13	96.19	95.54
-10	110.51	91.43	105.24	100.58	104.73	97.41	106.68	89.74	97.89	104.59	101.87	96.36	96.35	106.9	96.34	111.61
-9	108.05	120.42	101.64	104.87	116.44	96.45	102.66	94.13	92.23	103.42	98.55	102.18	105.41	98.5	110.95	101.86
-8	100.22	154.7	103.08	92.9	80.69	95.82	115.43	90.76	85.03	106.41	91.26	103.49	110.51	93.5	105.86	102.07
-7	104.93	85.34	87.16	97.39	110.44	89.51	98.6	98.41	92.66	101.57	87.58	98.72	101.56	103.32	97.3	101.61
-6	108.65	104.11	92.93	101.51	90	92.43	105.28	87.65	91.81	95.68	95.94	108.1	101.98	90.14	89.75	105.33
-5	86.37	90.96	97.21	112.04	89.94	102.04	89.13	101.06	111.49	98.3	115.22	98.67	100.46	96.56	89.14	103.8
-4	87.9	85.76	104.94	117.82	88.06	95.36	88.2	94.58	101.09	96.28	109.11	106.73	104.04	99.75	103.19	104.31
-3	97.76	102.81	94.37	99.66	84.97	87.17	82.87	86.53	109.41	91.44	96.71	106.73	108.09	96.9	108.88	105.59
-2	83.85	89.29	92.06	110.18	80.86	101.21	91.29	90.56	119.23	88.62	85.45	105.74	100.09	94.58	101.13	108.96
-1	80.35	83.06	92.83	92.43	78.98	168.03	86.26	99.02	85.88	90.6	91.97	111.94	94.19	97.85	105.06	104.01
0
1	45.54	66.67	52.75	65.9	19.36	31.72	36.02	34.26	75.27	54.17	49.69	36.08	28.49	43.97	68.59	44.35
2	49.81	73.36	66.4	57.03	25.98	52.74	50.95	48.75	52.22	55.26	49.69	52.54	41.91	57.2	79.17	48.33
3	50.68	67.92	59.45	65.7	34.15	50.77	50.23	65.67	44.81	61.15	50.11	48.37	46.23	53.28	89.95	53.53
4	56.76	63.41	53.32	60.64	35.69	53.28	49.89	61.03	51.1	57.12	54.85	58.14	45.02	61.24	97.1	51.75
5	55.61	67.5	48.53	55.79	31.01	62.43	49.22	65.98	51.16	60.02	51.77	55.61	47.96	60.81	93.07	61.04
6	49.7	49.48	56.31	56.56	42.77	60.8	49.43	57.41	45.5	55.99	57.93	57.42	54.33	55.95	99.06	56.85
7	66.23	48.13	59.29	49.18	33.35	51.27	54.04	61.14	48.22	58.81	59.42	59.07	54.07	55.82	86.02	65.07
8	55.56	42.74	59.34	53.67	39.35	51.98	51.29	66.13	54.04	104.63	68.67	71.85	59.49	68.61	98.56	60.88
9	69.13	38.05	62.49	49.49	37.29	154.74	51.03	54.92	60.49	59.82	61.91	73.82	53.91	60.08	83.5	60.17
10	65.41	40.37	50.9	46.65	47.68	56.79	56.62	67.31	63.75	65.47	56.21	71.13	57.86	56.38	91.66	56.6
11	68.42	32.71	54.66	51.97	45.86	68.57	54.16	59.61	48.49	62.88	61.02	79.36	60.97	60.47	100.88	63.64
12	67.76	29.13	62.49	47.12	38.15	62.22	53.49	65.11	44.49	64.01	67.9	74.42	58.76	62.97	94.43	77.62
13	59.44	35.12	54.66	44.38	38.6	63.14	58.77	67.82	49.02	64.22	61.43	68.01	67.81	57.88	89.75	66.75
14	75.21	32.24	50.23	54.24	44.89	58.29	60.46	68.33	37.82	61.92	63.63	74.48	70.18	65.77	105.21	63.69
15	64.31	33.96	53.94	57.96	41.52	55.28	60.42	62.82	50.62	58.93	52.78	72.67	72.6	56.03	97.25	79.66
16	64.2	33.73	53.83	54.4	37.8	55.79	53.4	78.78	53.56	59.05	57.58	70.09	76.55	67.92	99.37	77.42
17	53.59	35.73	47.91	48.46	46.54	54.24	46.26	67.31	36.33	58.29	53.72	76.56	75.92	62.45	114.73	70.53
18	56.65	29.55	44.51	47.89	51.62	60.72	56.62	68.27	42.14	63.33	56.1	76.89	73.39	60.6	112.31	76.09
19	62.67	37.07	55.94	46.14	50.31	58.5	50.61	62.97	54.2	60.59	56.99	79.14	66.6	67.66	101.78	78.13
20	64.37	35.86	58.16	48.56	37.98	48.56	49.22	67.61	52.38	63.29	59.18	79.36	70.13	64.39	98.06	82.98
21	59.82	34.19	55.48	50.22	42.83	62.43	50.06	60.83	45.02	58.17	54.26	72.45	71.18	57.67	92.01	75.68
22	67.93	32.06	58.26	57.44	42.14	49.18	49.05	65.47	44.81	60.59	59.36	84.3	66.29	56.55	86.52	79.56
23	67.82	35.86	59.34	56.05	38.09	58.59	53.32	66.34	42.78	58.65	60.72	75.19	71.08	77.01	88.69	73.85
24	63.98	33.12	51.26	45.62	42.37	56.87	54.8	67.71	39.9	57.32	61.91	78.1	66.55	62.32	98.31	74.71
25	65.52	34.61	52.13	47.38	41.46	58.92	56.78	71.33	50.84	57.04	56.21	80.9	77.24	63.57	101.08	73.39
26	66.45	33.73	50.54	52.49	40.32	51.06	61.61	63.89	45.08	60.38	59.36	70.48	74.82	60.21	102.09	74.56
27	63.33	30.24	55.07	41.03	37.8	46.8	52.73	68.73	48.33	59.42	56.16	74.86	78.55	68.35	108.08	72.77
28	66.5	43.62	52.7	51.97	42.94	55.87	55.73	66.18	62.95	60.79	56.51	85.01	78.87	66.37	96.75	69.71
29	55.61	34.15	53.99	46.76	50.42	53.28	52.22	59.4	36.54	54.9	54.14	82.1	75.29	59.65	98.71	73.9
30	62.01	35.96	48.89	49.08	39.46	51.77	50.36	56.34	31.15	58.45	54.26	85.12	85.92	60.64	87.48	82.52
31	55.39	29.5	55.53	45.62	41.52	53.61	55.9	53.33	43.32	62.97	51.41	69.71	80.77	55.3	82.19	85.38
32	56.21	31.96	62.44	43.4	45.4	50.6	59.24	71.49	42.41	54.09	55.86	82.82	76.5	56.76	81.44	82.11
33	56.7	32.8	55.58	43.71	44.03	47.26	53.02	57.01	62.52	59.94	48.03	78.37	80.92	53.23	90.9	107.33
34	51.29	31.4	60.84	43.2	36.32	48.39	53.32	51.91	70.74	56.96	46.37	75.9	77.24	58.49	92.31	82.93
35	50.96	28.48	55.74	42.94	34.89	47.35	44.23	57.01	58.25	55.99	48.51	79.91	83.56	57.71	94.68	88.9
36	59.5	25.74	54.3	51.51	43.29	49.69	51.63	39.77	54.2	52.44	47.08	80.79	85.24	50.91	89.04	88.29
37	58.78	38.28	50.59	39.94	36.26	50.81	53.99	50.02	50.2	52.68	43.58	76.29	75.24	45.05	91.66	96.97
38	53.97	33.17	54.61	41.96	37.4	46.05	51.54	46.6	31.85	52.64	48.09	72.39	79.03	43.11	87.18	124.68
39	53.26	33.12	56.87	42.11	36.15	49.81	52.68	49.31	36.49	44.94	51.35	74.48	81.98	31.31	90.75	116.05
40	58.35	31.4	58.16	40.25	33.35	42.92	46.59	61.8	31.37	55.79	43.7	74.04	86.19	42.16	91.26	111.41
41	55.06	29.22	55.69	44.95	43.11	46.84	46.26	45.18	21.66	55.34	45.19	79.96	86.56	57.24	93.07	86.15
42	54.08	33.36	54.81	51.04	32.66	44.92	50.53	53.18	40.17	54.7	46.07	74.59	84.4	62.15	81.23	84.21
43	55.01	33.17	47.86	46.91	35.23	42.08	47.44	42.12	40.38	51.19	41.63	79.91	91.14	76.27	92.92	91.25
44	55.67	29.31	51.51	45.73	29.41	50.19	43.64	46.71	35.26	59.38	39.49	84.9	84.4	69.64	79.93	67.72
45	49.92	33.54	50.23	42.68	32.55	48.52	45.41	51.19	30.41	58.81	44.06	80.13	86.5	71.92	91.16	87.63
46	56.49	25.6	54.71	46.45	39.63	52.65	39.96	42.27	38.25	61.84	40.44	78.81	87.61	59.52	83.65	96.61
47	54.3	30.15	56.41	39.64	38.49	45.55	44.1	49.05	51.37	57.6	37.65	79.52	87.19	54.7	85.36	75.28
48	55.28	34.89	53.06	37.93	38.03	46.13	50.44	55.53	51.96	54.82	41.21	105.36	84.29	44.4	85.16	83.65
49	51.83	34.29	51.62	43.14	33.92	46.8	40.59	48.08	54.09	49.78	43.47	91.86	84.29	48.54	79.88	78.54
50	55.12	33.12	50.07	43.4	29.52	38.7	43.42	54.1	45.56	46.63	46.43	77.71	75.97	62.06	77.71	73.9
51	57.36	30.01	40.95	47.58	31.01	45.8	37.46	57.87	50.78	40.01	43.47	77.11	76.03	59.95	79.77	89.31
52	56.54	27.6	46.36	46.4	29.12	41.79	41.86	49.2	51.69	44.17	44.47	77.55	77.5	66.15	86.62	88.54
53	58.18	32.61	46.88	44.23	32.15	40.37	40.97	52.42	42.25	41.06	43.05	82.71	79.13	66.5	84.21	78.95
54	58.84	35.73	38.43	39.07	35.86	39.28	37.12	40.03	36.7	47.64	44.24	78.04	81.13	69.38	72.37	75.38
55	55.83	30.8	46.67	41.03	37.69	37.57	37.46	53.08	43.96	44.21	43.17	88.52	80.29	68.52	93.32	79.1
p-value	<0.0001
Figure 6c
	SR-Drd2						SR-Drd2+/-
-15	119.69	108.26	111.72	116.61	115.35		111.22	115.05	108	112.17	109.74	110.1
-14	119.69	104.6	107.66	112.34	94.93		105.78	90.61	113.66	106.61	125.12	92.4
-13	107.48	117.39	101.34	112.11	109.84		111.46	93.22	104.87	109.29	123.47	111.08
-12	117.94	101.45	104.43	112.03	116.9		104.56	80.56	106.3	104.47	101.59	96.43
-11	97.01	105.05	105.05	107.85	109.84		101.33	88.4	108.14	100.6	106.72	106.25
-10	96.04	102.86	102.58	100.33	105.57		100.35	76.51	101.46	100.6	101.93	104.7
-9	102.43	101.77	98.59	98.23	105.02		99.37	91.58	100.1	96.77	91.39	93.78
-8	106.64	105.88	100.24	86.45	94.7		94.98	97.53	104.25	104.72	94.18	107.29
-7	99.53	104.6	102.44	92.57	94.47		100.84	108.08	97.03	102.84	93.04	103.21
-6	103.27	96.37	98.39	84.43	98.35		99.25	92.86	91.5	91.66	89.91	104.07
-5	78.72	93.99	97.43	88.08	99.28		96.08	105.98	94.71	89.77	88.43	104.99
-4	91.51	91.23	94.27	95.29	87.17		96.81	103.22	89.25	96.48	96.81	98.55
-3	87.89	87.63	94.27	97.69	87.87		93.27	110.75	88.84	94.69	99.83	90.51
-2	92.68	93.54	91.72	101.18	89.97		92.78	154.16	99.28	97.17	93.61	85.62
-1	79.49	85.38	89.87	94.82	90.74		91.93	91.48	92.6	92.15	84.21	91.02
0
1	20.29	54.07	29.34	25.52	29.8		57.26	76.41	31.94	49.28	13.7	62.52
2	40.33	56.64	47.68	46.05	37.34		66.23	59.6	42.75	56.48	17.49	66.54
3	36.13	45.84	50.64	47.29	41.53		60.98	53.55	39.75	66.67	25.3	63.56
4	46.01	56.19	54.28	46.21	51.7		61.41	47.97	40.57	63.24	26.55	57
5	40.91	55.42	49.26	48.07	45.88		60.92	54.84	39.62	67.17	32.59	62.81
6	41.3	48.41	51.87	44.74	46.57		57.99	43.2	38.73	63.24	36.12	46.03
7	45.82	55.67	46.65	46.21	53.87		60.86	55.86	42.96	68.11	42.9	48.79
8	55.39	53.23	42.32	49.15	56.28		59.88	69.03	44.66	66.87	41.02	47.64
9	50.15	45.97	46.51	46.98	56.12		60.73	48.48	41.8	67.66	46.66	52.52
10	50.28	50.85	43.49	46.6	45.1		62.02	53.96	46.16	67.22	43.93	58.15
11	50.02	48.73	43.83	41.71	50.77		63.42	58.78	45.27	66.62	51.05	57.69
12	55.19	53.1	44.32	38.15	49.83		62.87	65.75	50.12	63.64	57.09	53.27
13	55.26	46.42	39.85	46.29	42.93		61.47	49.61	48.14	62.2	53.22	49.48
14	60.1	49.25	36.07	43.96	50.07		63.97	57.86	42.96	62.2	51.51	58.27
15	54.16	57.54	36.41	39.46	47.74		59.33	51.15	44.52	62.99	55.33	46.26
16	62.49	55.61	39.16	41.01	52.09		62.44	51.35	40.71	65.43	52.42	45.4
17	68.96	58.95	37.72	41.87	55.35		65.86	48.58	38.52	62.99	61.88	49.02
18	66.95	52.59	34.22	46.83	49.68		61.1	60.17	34.98	59.76	51.45	50.91
19	73.35	49.44	36.96	36.21	50.07		64.15	57.76	38.73	65.28	64.73	57.29
20	67.6	53.75	36.07	37.29	51.15		64.89	58.53	36.48	62.2	53.84	49.13
21	54.16	49.18	34.35	46.44	53.02		61.41	57.4	38.12	58.72	53.84	46.72
22	59.72	48.8	35.93	43.03	51.08		62.69	52.22	39	66.52	56.58	57.64
23	56.29	41.72	33.6	43.96	51.93		61.47	65.85	35.8	77.1	60.68	42.7
24	64.3	51.37	35.18	48.22	53.33		62.02	63.96	35.66	64.38	55.9	52.01
25	72.64	41.66	35.66	42.33	55.73		62.08	63.09	34.64	64.53	56.07	57.06
26	59.72	56.83	33.32	39.85	53.95		62.51	95.78	39.75	67.27	54.19	54.53
27	60.1	54.07	33.46	43.5	56.2		60.86	73.34	43.09	66.82	56.64	56.26
28	61.53	58.25	34.01	43.65	52.55		59.88	68.26	41.59	70.69	63.25	51.83
29	64.95	47.9	33.39	40.08	53.95		63.05	76.92	39	63.69	54.41	55.28
30	64.17	50.27	33.46	42.87	51.31		64.03	48.58	34.37	62.45	54.36	56.37
31	68.57	48.28	34.83	45.51	53.79		64.34	27.83	37.5	64.33	57.21	60.91
32	62.56	55.48	33.87	37.84	52.94		62.02	40.28	40.5	65.28	59.77	45.97
33	64.3	54.97	37.38	39.7	47.97		61.53	33.98	39.41	68.95	55.33	46.09
34	68.96	53.36	33.46	43.34	46.88		59.45	30.03	35.05	66.52	52.59	49.36
35	63.53	53.3	33.6	44.74	51.46		64.46	25.73	40.43	66.02	53.1	42.01
36	56.87	46.67	31.33	43.96	49.45		61.65	34.9	36.75	66.47	61.59	54.59
37	57.84	53.68	31.67	34.5	46.34		62.14	41.72	37.71	62.69	53.79	51.78
38	60.36	47.12	29.48	43.03	43.86		61.22	32.13	40.64	65.23	52.88	53.1
39	63.85	48.41	31.74	33.88	44.71		57.07	33.88	34.3	68.66	55.27	56.6
40	55.84	49.7	29.89	35.51	44.32		60.73	36.39	33.48	68.85	57.09	48.21
41	59.65	50.08	28.17	41.63	42.07		62.38	38.39	38.66	69.15	50.08	56.55
42	64.89	38.32	25.83	35.04	42.85		56.22	36.95	38.12	70.2	53.67	52.35
43	62.17	49.95	27.55	33.49	44.71		63.05	31.52	37.09	72.63	58.35	48.62
44	63.4	86.6	24.8	35.66	49.29		59.82	35.36	32.46	69.9	68.15	50.11
45	69.35	51.37	24.32	32.95	39.59		60.98	37.87	35.52	53.6	61.65	46.89
46	61.59	49.7	23.57	35.82	38.73		60.61	37.36	29.8	48.54	63.47	44.82
47	55.9	48.09	27.55	35.82	41.68		58.66	37.1	31.98	50.97	65.58	44.76
48	59.2	48.22	34.08	29.46	40.29		61.1	41.41	30.27	46.4	63.53	56.6
49	62.04	52.65	34.56	32.25	35.16		73.25	37.67	31.57	49.13	68.32	52.18
50	55.19	50.02	32.43	31.71	39.9		54.51	34.44	31.02	51.22	56.07	47.12
51	55.13	53.94	32.77	37.6	40.83		33.51	33.88	35.39	55.04	62.33	40.97
52	51.77	49.57	37.24	30.86	42.07		48.04	37.46	34.91	54.45	50.37	56.32
53	61.85	43.4	34.77	36.59	37.8		74.1	35.31	31.09	51.27	51.74	49.59
54	51.31	52.33	34.77	29.62	41.84		55.67	32.24	32.59	58.02	54.3	51.26
55	50.67	34.46	33.46	32.8	35.78		51.95	32.34	32.12	58.42	54.98	48.9
p-value	0.1081
Figure 6d
	SR-Drd2+Veh						SR-Drd2+Eti
-15	118.132	116.797	87.4646	103.975	97.4365	98.1421	93.06	130.84	124.92	102.68	96.24	65.53
-14	126.197	122.988	103.163	87.723	113.378	108.342	81.98	139.13	107.91	102.78	101.76	102.08
-13	124.216	121.543	108.357	101.101	114.016	94.2068	94.27	114.25	112.16	109.75	92.39	109.03
-12	112.049	120.305	123.702	91.5839	100.944	97.7405	108.97	102.04	111.37	106.61	113.89	104.19
-11	105.046	116.281	102.75	110.709	96.4163	97.0177	121.41	101.58	107.38	106.81	114.48	115.82
-10	114.596	103.075	112.134	97.5997	100.115	93.5643	107.06	93.75	85.32	95.21	106.59	98.09
-9	98.5381	98.3285	89.9433	103.705	94.7583	100.311	119.7	93.98	79.07	99.83	106.99	106.76
-8	97.6185	92.6537	106.763	94.0081	100.88	116.935	99.03	85.34	93.43	99.24	110.14	110.2
-7	93.6572	85.1218	82.7431	97.4201	96.2887	115.891	100.73	96.51	91.83	114.86	107.48	110.59
-6	84.249	90.7965	94.3697	92.9307	88.2541	97.098	84.89	86.03	88.64	98.06	99	94.5
-5	82.5513	93.2728	91.8909	99.1261	88.828	103.925	106.56	90.53	125.06	95.7	91.21	92.55
-4	91.8887	97.8126	99.2682	103.526	90.996	87.9424	108.05	91.79	81.33	100.12	95.25	88.1
-3	88.4933	85.1218	97.2616	116.455	103.749	92.9218	94.2	87.88	88.91	96.19	96.04	98.48
-2	84.4612	75.9389	84.9268	107.027	99.9873	100.632	88.23	93.75	95.69	90	83.82	92.78
-1	78.307	79.9629	115.262	93.1103	113.952	95.3312	91.85	92.6	106.98	82.14	84.7	111.29
0
1	25.8689	19.026	25.9679	40.5842	39.8546	39.1926	39	23.59	46.35	30.83	31.92	98.64
2	33.8835	34.9979	45.4438	58.901	47.9531	51.9623	54.49	17.48	76.68	40.48	41.51	99.58
3	45.626	36.3186	45.916	66.3534	51.5878	61.4392	59.18	20.72	75.09	51.68	49.11	93.56
4	46.8286	39.1044	40.1912	75.5118	44.956	51.7214	65.64	26.48	74.02	80.67	53.54	90.52
5	51.2143	39.2076	34.5255	55.8482	52.2255	41.361	71.11	27.32	62.26	68.09	62.02	78.41
6	45.6968	43.5411	36.8272	55.938	50.8226	60.3951	68.06	32.23	81.33	68.58	60.15	72.71
7	55.1757	45.2951	38.9518	66.6228	53.3095	53.0064	66.64	28.14	64.45	67.7	72.38	64.82
8	61.9665	44.7792	43.4372	66.1738	52.7994	67.7036	58.39	33.22	61.8	67.21	67.15	79.12
9	59.9858	47.9777	37.1813	64.1087	59.0486	66.9808	66.28	36.03	109.37	63.38	78	78.65
10	61.2591	47.565	40.3683	47.049	57.9008	74.2089	70.19	35.02	87.05	65.44	79.67	81.85
11	57.2271	44.057	44.7946	50.4609	60.2602	56.4598	82.48	34.83	80.14	68.68	81.35	86.54
12	57.3685	43.1283	40.4273	52.0771	65.2978	60.2345	70.76	35.68	77.21	75.76	87.86	77.94
13	60.0566	43.1283	48.1586	48.9345	73.2687	52.4442	69.97	38.7	93.03	79.29	84.21	109.5
14	56.8734	46.0173	43.4962	48.0366	80.857	67.6233	76.08	42.84	61.13	75.66	91.51	101.22
15	60.9055	46.7396	42.67	52.1669	74.2252	46.742	78.36	48.03	78.54	73.5	86.77	98.64
16	68.6159	43.1283	44.7946	47.5877	72.9499	66.5792	75.44	52.06	75.22	76.05	82.34	86.85
17	58.6418	45.0887	49.339	53.3341	75.947	51.7214	77.29	39	81.73	84.99	85.59	88.8
18	62.7446	45.3983	46.2111	51.4486	79.3266	64.5714	68.48	48.83	90.5	82.93	83.91	92.31
19	73.709	49.6286	41.4896	44.4451	71.0369	61.9211	65.5	53.44	70.04	79.59	86.58	91.46
20	60.8347	44.1601	39.1879	43.4574	69.2514	61.2786	65.07	62.77	91.03	81.06	89.93	92.39
21	51.2143	46.4301	42.788	52.0771	69.7615	62.6439	66.78	56.89	58.47	81.26	90.22	88.49
22	58.0759	44.9856	42.4929	46.6	67.0833	65.2139	55.7	56.32	59.67	71.24	84.31	84.66
23	53.2657	47.4618	42.788	51.718	75.3093	68.0248	66.07	54.94	67.25	75.85	87.37	90.28
24	55.5294	50.7635	41.9027	46.6898	66.1268	60.877	67.63	58.05	63.66	73.2	86.08	84.5
25	56.166	44.5728	43.6733	42.38	74.7991	53.6489	64.36	70.37	71.63	82.73	88.45	93.17
26	61.6836	49.9381	45.2668	39.417	72.2484	50.2757	61.73	70.6	74.16	83.81	92.99	79.19
27	58.9248	44.4697	44.8536	40.7638	79.6454	65.5352	64.93	76.47	90.1	73.01	98.8	78.73
28	57.2978	45.7078	41.2535	41.4821	70.0803	57.1023	69.76	73.71	80.27	71.83	92.2	75.37
29	58.854	47.4618	63.7394	44.6247	79.1991	51.882	60.24	61.04	103.13	73.69	99.99	99.89
30	58.1467	44.1601	57.1884	48.1264	70.463	63.1258	75.52	54.36	59.27	73.5	99.89	96.06
31	56.3075	47.4618	49.7521	38.5191	72.3122	64.732	87.95	59.08	76.02	71.33	93.18	83.26
32	56.0953	41.3743	48.0996	39.5966	81.8773	58.548	98.96	58.51	99.67	73.01	82.53	79.35
33	67.4133	39.6203	55.89	39.1476	80.5382	45.7782	81.48	62.65	88.77	73.89	93.68	79.58
34	61.4006	41.0648	56.1261	41.7515	75.5643	52.0426	77.22	56.89	80.67	64.95	96.44	90.52
35	55.6708	45.2951	75.1298	42.0208	72.1209	52.8458	74.73	55.97	102.99	71.14	96.93	97.08
36	61.1177	42.6125	34.7616	40.8536	72.5673	60.2345	87.38	65.65	87.58	66.91	98.9	90.21
37	61.0469	39.5171	33.0737	44.1758	66.3818	54.8536	87.24	58.74	75.75	66.32	101.86	81.07
38	62.8861	39.5171	45.6209	38.1599	66.1905	59.8329	75.37	69.22	78.94	77.43	103.04	91.38
39	66.3523	40.8584	41.3126	38.6089	64.3413	49.1514	78.78	51.25	55.72	72.71	109.45	86.93
40	63.8764	39.5171	46.8012	41.5719	64.0225	57.7448	78.78	58.39	49.64	68.98	93.28	82.32
41	62.108	44.4697	36.7682	39.5068	61.0891	50.3561	76.79	58.85	69.9	89.32	90.72	87.55
42	60.6225	39.6203	38.8928	38.0701	59.0486	63.3667	74.88	64.61	64.99	67.9	97.13	99.34
43	58.2881	36.3186	41.0765	41.2127	61.663	77.3411	78.07	62.88	85.59	67.8	97.72	97.08
44	59.7029	36.4218	33.9943	38.6089	52.7356	66.258	75.87	65.76	109.91	67.31	99.1	94.89
45	51.7095	32.8621	35.6468	33.9399	51.9066	62.5636	71.32	125.77	107.78	70.45	91.11	92.47
46	53.3365	35.2868	29.2139	34.4786	49.611	64.4911	67.77	80.16	87.05	66.13	96.24	90.91
47	56.166	35.4003	33.2861	43.1881	48.527	71.7995	66.49	86.49	78.01	63.47	100.97	106.14
48	48.1019	35.9059	27.5024	34.6582	58.9848	63.9289	68.62	118.28	79.21	66.03	102.55	97.31
49	55.883	34.1519	29.9811	36.7233	50.8864	70.8358	62.59	79.81	80	96.59	90.92	95.52
50	52.9121	35.5964	41.0765	35.1969	52.5443	72.2011	64.5	106.19	94.89	63.87	98.61	98.25
51	55.1757	36.525	38.9518	33.7603	55.2225	62.9651	67.06	107.92	73.89	69.76	102.45	97.63
52	52.2047	37.3504	35.1747	35.4663	53.0545	67.3823	65.29	113.79	90.9	69.47	98.01	81.22
53	51.6388	31.2629	33.2861	33.5808	49.6748	62.8045	61.45	86.61	90.9	66.82	98.61	77.71
54	55.0342	31.5621	40.6043	37.1723	54.5849	57.4236	64.72	79.47	75.49	67.6	94.17	78.02
55	55.1049	35.0392	40.1322	29.4505	48.0168	56.0583	54.2	80.62	73.09	77.03	96.63	79.66
p-value	<0.0001
Figure 6e
	SR-Drd2+Veh							SR-Drd2+Eti
-15	106.51	106.36	99.87	107.09	100.73	93.48	114.25	93.69	104.17	87.11	111.45	100.97
-14	95.95	92.38	108.26	110.87	99.73	118.62	104.97	115.97	103.27	93.45	110.69	105.2
-13	113.79	97.46	114.2	109.34	100.04	116.69	118.49	100.54	118.31	98.58	108.15	104
-12	99.37	91.53	113.58	104.51	97.03	108.05	105.77	102.91	102.48	105.54	104.45	101.37
-11	93.05	102.87	111.47	104.83	95.73	110.55	95.76	99.08	109.95	102.09	107.05	86.31
-10	84.95	94.6	109.83	118.44	92.73	103.62	99.85	102.99	106.76	97.3	99.37	90.21
-9	108.44	99.48	102.74	113.53	100.81	100.05	89.03	103.16	93.61	120.13	99.16	99.14
-8	112.67	100.22	89.64	104.75	108.89	99.77	95.46	95.89	104.57	115.95	94.63	93.16
-7	109.7	107.32	98.58	103.95	100.42	93.91	94.59	95.81	97.1	113.78	96.62	89.26
-6	115.28	100.43	92.44	93.08	91.26	89.41	100.36	104.13	111.04	94.9	101.08	109.1
-5	94.69	105.62	92.98	80.52	100.73	86.2	91.37	109.85	87.54	85.55	96.35	105.91
-4	82.8	107.63	88.07	94.77	106.88	99.27	92.32	93.85	92.52	81.15	92.09	115
-3	94.54	98.63	93.12	92.59	103.65	98.7	85.3	96.63	93.41	107.54	91.61	105.51
-2	94.39	96.19	94.69	86.88	99.5	85.84	109.21	94.75	90.33	100.14	90.72	99.14
-1	93.87	99.27	90.53	74.88	101.88	95.84	103.28	90.75	84.95	96.8	96.56	95.71
0
1	26.45	22.24	28.27	25.81	63.64	27.63	32.38	28.3	48.85	21.11	38.79	19.47
2	32.11	34.45	33.63	31.98	72.56	29.99	30.92	48.97	61.74	31.3	48.24	25.84
3	41.99	44.49	43.52	36.63	74.95	36.35	40.13	39.09	56.96	49.01	48.38	32.04
4	47.2	50.75	49.66	52.82	77.64	37.56	39.18	37.54	63.34	58.26	37.74	40.01
5	31.54	70.98	45.91	52.98	77.57	38.78	38.67	44.4	60.25	52.63	42.62	47.58
6	39.69	57.95	46.18	41.71	70.95	39.92	39.84	47.66	55.67	50.35	38.64	35.7
7	43.7	69.39	47.96	56.76	70.49	34.42	42.1	37.7	50.79	60.54	46.39	45.82
8	45.63	73.42	55.94	47.18	74.64	35.56	41.81	43.66	56.07	60.93	41.93	61.6
9	45.11	73.2	59.21	49.76	80.88	35.85	41.66	41.21	57.76	50.35	51.13	64.23
10	49.13	75.53	55.8	54.43	73.87	34.78	40.42	36.56	53.58	56.86	56.75	73.48
11	59.09	79.14	64.67	50.24	81.03	32.42	47.37	34.93	62.44	60.48	54.08	71.01
12	54.93	76.81	59.62	45.01	68.79	31.14	43.78	37.38	54.87	52.24	47.21	79.45
13	65.18	80.83	57.92	55.48	78.8	37.56	39.18	47.01	52.88	51.63	43.3	71.88
14	56.86	72.67	52.46	54.11	69.26	38.14	44.95	47.25	53.98	59.04	39.8	71.33
15	66.22	81.79	50.07	50.81	71.33	38.64	39.98	52.07	55.97	57.64	47.76	72.44
16	62.65	68.44	52.39	57	69.41	35.71	47.22	46.93	57.26	52.46	44.74	70.45
17	58.42	87.93	56.69	52.25	69.95	33.85	39.03	57.62	52.18	60.43	39.39	72.12
18	61.69	67.48	63.03	59.02	72.1	32.14	42.18	39.74	52.28	61.32	46.39	59.77
19	67.78	70.56	63.72	62.72	70.33	33.71	41.37	45.46	47.11	53.24	42.89	56.02
20	65.48	68.54	58.05	48.47	67.72	33.07	40.64	37.62	46.51	56.75	47.83	55.39
21	45.63	62.5	57.24	56.44	73.95	32.42	39.98	50.19	55.67	64.27	48.93	55.55
22	51.88	68.12	57.24	58.7	72.33	36.28	34.21	44.23	48.5	51.13	45.22	54.51
23	62.36	64.84	60.44	57.25	71.41	27.64	36.18	39.34	45.91	51.68	45.43	53.87
24	73.21	65.05	53.55	64.57	68.72	37.35	40.79	39.99	48.6	54.91	43.58	51.08
25	43.78	75.22	50.41	61.27	70.41	32.28	37.79	40.48	51.79	55.14	43.85	57.86
26	53.22	80.62	51.3	57.65	64.64	32.42	38.96	40.81	46.51	55.36	44.95	59.29
27	69.86	69.07	57.71	59.82	76.95	35.42	41.45	45.13	47.11	44.56	42.2	67.42
28	56.93	70.03	56.49	59.18	66.95	30.85	44.66	38.6	45.31	47.12	47.69	65.83
29	43.55	60.28	43.73	70.53	65.33	34.49	42.18	41.46	43.82	44.78	47.9	66.7
30	67.26	63.78	52.12	64.17	72.64	33.71	36.91	31.99	52.38	49.29	53.46	57.7
31	46.6	61.87	53.35	56.6	72.49	31.85	39.11	34.93	43.82	56.25	53.12	58.89
32	44.37	66.21	56.62	58.86	74.03	33.14	39.4	39.66	44.52	44.17	47.56	64.87
33	54.93	68.86	56.21	59.5	69.72	38.21	39.98	32.97	43.02	42.55	49.2	69.89
34	31.25	59.43	57.37	54.91	67.87	35.42	33.11	34.36	47.3	41.49	49.89	65.43
35	44.97	63.88	59.49	52.09	76.41	35.42	34.65	40.15	44.52	38.48	52.77	60.73
36	41.99	53.08	56.28	58.62	70.33	36.99	33.48	32.97	38.84	48.18	51.4	57.14
37	42.96	68.75	59.08	58.05	66.64	35.56	33.99	35.58	40.33	45.33	58.47	62.56
38	29.25	72.04	55.05	51.77	69.49	38.35	37.57	32.73	44.42	46	55.65	66.54
39	62.58	72.89	53.69	48.55	73.87	39.71	33.4	37.54	48.6	47.01	48.38	66.46
40	38.94	66.64	50.69	48.47	76.1	45.78	35.38	35.75	42.33	35.81	48.93	68.78
41	53.51	72.36	54.51	48.95	69.72	42.21	36.77	43.82	44.91	42.38	46.66	65.27
42	44.3	76.7	42.57	47.58	72.1	38.06	32.31	42.11	46.81	41.66	51.88	72.6
43	45.86	71.62	46.87	54.91	80.26	35.92	34.94	46.19	50.99	51.68	51.33	68.06
44	53.22	71.62	48.78	50.97	69.56	38.42	33.48	52.48	58.06	42.66	48.24	66.15
45	57.9	74.16	45.23	42.67	69.18	38.21	31.65	61.7	43.42	55.36	46.73	69.17
46	43.85	70.66	41.95	46.46	67.95	36.49	32.31	70.84	44.42	39.71	42	56.58
47	40.21	74.79	43.73	46.78	69.26	37.06	32.6	79.9	38.08	39.04	45.22	53.32
48	37.91	66.53	42.77	46.94	68.41	37.85	30.85	69.7	41.03	30.8	46.53	48.37
49	48.31	63.88	48.16	46.46	74.26	35.78	31.94	73.69	38.1	36.2	39.67	52.2
50	60.8	62.72	37.7	49.6	66.87	40.28	31.72	69.53	51.29	45.56	42.2	42.56
51	51.36	75.96	46.25	46.05	73.8	38.56	31.43	62.6	32.77	36.87	44.4	42.96
52	33	71.93	49.39	40.98	77.34	35.99	32.02	61.94	39.93	37.43	55.38	50.13
53	62.73	62.72	53.28	53.22	79.57	39.78	34.57	62.84	47.7	40.77	39.05	50.77
54	49.87	73.2	49.39	48.55	75.41	36.64	32.24	70.51	44.62	42.77	44.4	50.84
55	50.39	69.07	53.69	73.31	79.8	39.21	32.02	59.58	42.23	37.43	45.36	46.86
p-value	0.2086
Figure 6h
SR-Drd2	9.69186	11.2936	9.45246	10.6844	10.1636	6.05992	8.27044	10.5855	11.1627	11.1889	9.87798	13.9387	9.97862	14.9107	14.2217	7.7955	10.5896	12.3245	7.96791	8.88099
SR-Drd2+/-	19.9588	13.8979	15.132	13.6099	9.3221	9.19631	10.9947	9.88038	11.9913	10.512	13.6968	15.6495	10.3793	10.5317	9.23209	8.25111	8.16577	11.6353	9.95334
p-value	0.1519
Figure 6i
	SR-Drd2																				SR-Drd2+/-
Mushroom	2.28044	3.35755	1.40036	1.22108	3.60644	1.51498	2.41221	2.97717	2.52062	2.52653	3.77687	3.58423	2.49465	4.17499	2.47333	1.29925	1.86875	1.62164	1.92329	1.64463	5.32233	2.72993	2.89762	2.59235	1.49154	2.95596	3.05409	1.05861	1.41074	1.55733	2.33848	4.86872	3.14525	3.00906	2.96746	3.43796	1.7012	3.52584	3.42146
Stubby	2.28044	3.05232	3.851	3.35796	2.95072	2.27247	3.10142	5.62355	4.68114	5.41399	4.0674	4.38072	4.63293	5.36785	6.18334	1.62406	2.80313	6.81088	3.29707	3.61818	5.98763	5.45987	7.40502	5.50875	3.72884	2.29908	4.88654	3.17584	5.29026	6.61865	6.68137	4.17319	2.83072	2.10634	2.63774	1.71898	3.06216	3.17326	3.7325
Thin	5.13098	4.88371	4.20109	6.10538	3.60644	2.27247	2.75681	1.98478	3.96097	3.24839	2.0337	5.97372	2.85103	5.36785	5.565	4.87219	5.91771	3.89193	2.74755	3.61818	8.64879	5.70805	4.82936	5.50875	4.10172	3.94128	3.05409	5.64593	5.29026	2.33599	4.67696	6.60755	4.40335	5.4163	3.62689	3.09417	3.4024	4.93618	2.79938
p-value	Mushroom	0.7632
	Stubby	0.9021
	Thin	0.4509

## Sheet: Figure 7
Figure 7e
	Veh																								Eti
4w	11.2756	12.3843	9.35559	11.9673	12.8732	11.4194	12.605	12.3339	9.10265	8.48083	13.1574	13.0249	12.1655	10.3209	7.22742	12.854	7.67389	9.50625	14.666	11.0562					15.5781	7.95165	9.76903	13.2076	12.4796	10.0611	11.4559	15.5545	11.9978	13.7499	10.3391	9.4254	8.65723	11.1121	9.66184	9.58914	10.3581	10.5271	7.53812
5w	9.17614	10.2989	7.90073	7.4474	6.05923	7.30318	9.80859	10.788	9.66274	11.6733	10.4826	8.71434	9.83418	10.377	9.63818	9.52959	8.40195	8.32762	7.78032	7.7662	8.80458	8.95464	9.49993	8.98048	10.0628	6.84783	9.1112	8.84062	9.46318	8.30442	7.63068	8.74195	10.3869	9.06801	11.3692	11.4841	9.04554	14.8984	14.3072	14.6227	11.7658	12.1596	10.8479	11.4748	11.7702	11.4192	11.7986
8w	6.91194	9.40581	10.0395	8.26251	10.0405	8.78706	8.09944	6.75447	8.59876	8.57894	7.86825	8.14638	9.50198	8.9014											8.92629	8.88178	10.0124	11.0239	10.142	12.5764	9.1352	7.50883	9.0669	10.9305	13.3337	10.927	9.3214	12.5736	12.6896
p-value	4w	0.9879
	5w	0.0091
	8w	0.0181
Figure 7g
	Veh														Eti
Mushroom	1.57089	2.27037	2.76951	1.57381	3.76518	1.62723	1.24607	1.44739	1.43313	1.66044	2.44187	1.87993	1.67682	2.87142	2.97543	3.9968	2.70607	3.67463	3.87782	4.67122	3.80633	2.65018	2.75949	2.61382	4.84863	2.95325	2.79642	4.90677	2.85515	4.29342	2.85515
Stubby	1.57089	2.27037	2.76951	3.14762	2.19635	2.60357	1.55758	1.44739	1.43313	2.21392	2.98451	2.50658	3.63311	1.14857	1.27518	1.77636	2.16485	4.00869	2.68464	2.8746	1.90317	2.20848	2.75949	3.80192	3.33343	2.06728	2.17499	2.76006	2.53791	2.76006	2.53791
Thin	3.77015	4.86508	4.50045	3.54108	4.07894	4.55625	5.29579	3.8597	5.73251	4.70458	2.44187	3.75987	4.19205	4.88141	4.67568	3.10862	5.14153	3.34057	3.57953	5.03054	3.4257	2.65018	3.54792	4.51478	5.15167	5.9065	4.34999	4.90677	7.29649	5.52012	7.29649
p-value	Mushroom	<0.0001
	Stubby	0.7185
	Thin	0.9601

## Sheet: Figure 8
Figure 8c
Veh	8.25	6.26667	7.43333	7.18333	4.55	6.73333	8.11667	7.6	7.33333	3	4.38333	8.7	9.4	4.98333
Eti	4.4	4.63333	4.81667	6.06667	6.88333	7.06667	9.58333	9.95	10.1667	10.1667	10.3	11.05	11.2	11.8167	12.25
p-value	0.0324
Figure 8e
Veh	12.385	16.7138	14.3058	12.5343	11.5164	14.7726	15.4482	12.7448	14.3328	17.2118	12.9266	13.2915	14.8142	12.8459
Eti	14.0288	14.0039	10.5909	17.0036	17.3199	20.9935	13.0281	12	14.0136	18.6334	18.1086	14.0079	13.7159	20.0653	19.9994
p-value	0.0672
Figure 8h
Veh	13.2833	9.95	3.61667	3.08333	8.1	5.21667	7.5	8.33333	7.8	10.85	8.78333	4.06667	4.96667	10.75	7.06667	4.58333
Eti	4.7	9.13333	3.03333	4.03333	5.93333	11.2667	13.2333	6.56667	9.06667	18.45	13.3667	7.45	5.55	8.31667	3.01667	4.98333	8.05	3.21667	9.78333	5.4	7.03333	3.28333
p-value	0.9176
Figure 8j
Veh	19.2898	20.7902	13.331	22.9893	19.3395	18.6733	17.7787	30.7317	26.1954	28.1044	25.0538	16.4874	13.4802	19.64	21.721	21.4792
Eti	18.3584	21.6387	11.0539	10.4728	15.6988	23.2592	20.3566	12.6133	26.8512	29.4236	20.5817	17.6989	19.5144	28.9625	13.6364	42.793	14.984	11.5494	17.8348	15.5798	20.813	19.691
p-value	0.5628
Figure 8m
inject current(pA)	Veh																															Eti
0	0	0	0	0	0	0	0	0	0	0	0	0	0	0	0	0	0	0	0	0	0	0	0	0	0	0	0	0	0	0	0	0	0	0	0	0	0	0	0	0	0	0	0	0	0	0	0	0	0
20	0	0	0	0	0	0	0	0	0	0	0	0	0	0	0	0	0	0	0	0	0	0	0	0	0	0	0	0	0	0	0	0	0	0	0	0	0	0	0	0	0	0	0	0	0	0	0	0	0
40	0	0	0	0	0	0	0	0	0	0	0	0	0	0	0	0	0	0	0	0	0	0	0	0	0	0	0	0	0	0	0	0	0	0	0	0	0	0	0	0	0	0	0	0	0	0	0	0	0
60	0	0	0	0	0	0	0	0	0	0	0	0	0	0	0	0	0	0	0	0	0	0	0	0	0	0	0	0	0	0	0	0	0	0	0	0	0	0	0	0	0	0	0	0	0	0	0	0	0
80	0	0	0	0	0	0	0	0	0	0	0	0	0	0	0	0	0	0	0	0	0	0	0	0	0	0	0	0	0	0	0	0	0	0	0	0	0	2	0	0	0	0	0	0	0	0	0	0	0
100	0	0	0	0	0	0	0	0	0	0	0	0	0	0	0	0	0	0	0	0	0	0	0	0	0	0	0	0	0	0	0	0	0	0	0	2	0	6	0	2	0	0	0	0	0	0	0	0	0
120	0	6	0	0	0	0	0	0	0	0	2	2	2	0	0	0	0	0	0	0	0	0	0	2	0	0	0	0	0	0	0	0	0	4	2	6	2	10	4	4	0	0	4	0	0	0	0	0	0
140	0	6	0	0	0	0	0	0	0	0	2	2	6	0	0	0	0	0	0	0	0	0	0	4	0	2	0	0	0	0	0	0	0	8	4	8	2	14	8	8	2	0	6	0	2	0	2	2	0
160	0	6	0	4	0	0	2	0	0	0	2	6	8	2	0	0	0	0	0	0	0	2	0	10	2	6	0	0	2	0	0	0	0	10	10	10	4	18	10	10	6	0	8	2	2	2	2	2	0
180	4	8	0	4	2	0	2	0	0	0	4	6	10	2	0	0	0	0	0	0	0	6	0	14	4	10	0	0	2	0	2	0	0	12	12	12	6	20	14	12	8	2	10	2	2	2	6	4	2
200	6	8	0	4	4	0	4	0	2	2	4	10	10	4	0	2	0	0	0	0	4	8	0	18	8	12	0	0	4	2	2	0	2	14	16	14	8	22	16	12	10	4	12	2	4	2	6	8	2
220	8	10	0	6	6	2	6	0	2	6	6	10	12	4	2	2	0	0	0	0	8	12	0	22	12	16	0	0	6	2	4	2	4	16	18	16	12	24	18	14	12	6	14	4	6	2	8	10	4
240	10	10	2	6	8	2	8	0	4	6	8	12	14	4	2	2	0	2	0	0	12	16	0	24	14	18	0	0	8	4	4	4	6	18	22	18	8	26	22	16	14	10	16	6	8	4	10	10	6
260	10	12	2	10	10	4	10	0	6	8	10	14	16	4	2	4	2	2	0	0	16	18	0	28	18	22	0	0	10	6	8	6	8	20	26	20	14	28	24	18	14	12	18	6	8	6	12	14	6
280	12	12	2	12	10	6	12	2	6	10	10	16	16	6	2	6	4	4	0	0	20	20	0	32	20	24	0	2	12	10	10	8	8	20	26	22	14	28	26	18	16	14	18	6	10	8	14	14	8
300	12	16	2	10	12	6	12	2	8	12	14	18	18	6	4	6	6	8	0	0	22	22	0	34	22	26	0	2	14	10	10	8	10	22	30	22	16	30	28	20	18	14	20	8	10	8	14	16	8
320	14	16	4	12	14	10	14	6	8	14	14	18	18	8	6	6	10	12	0	2	22	26	0	36	24	28	0	6	16	12	12	10	12	24	32	24	18	30	30	22	20	16	20	10	10	10	14	16	10
340	14	16	4	12	18	8	16	8	10	14	16	20	20	10	6	8	12	12	0	4	26	28	2	38	28	30	2	8	16	14	16	12	12	26	34	26	18	32	32	24	22	18	22	12	12	12	16	18	10
360	16	18	6	14	18	12	16	10	10	16	16	22	22	10	8	10	14	16	0	8	26	28	2	40	28	32	4	12	18	16	18	14	14	28	36	28	18	34	34	24	24	20	24	12	14	10	18	20	12
380	16	20	8	14	18	14	18	10	12	16	18	22	24	10	10	12	16	18	2	12	28	32	2	42	30	34	8	14	20	18	16	14	14	28	38	28	22	34	34	26	26	20	24	14	14	14	18	20	12
400	16	20	10	14	20	14	18	12	12	18	18	22	24	10	12	14	18	20	4	14	32	32	4	44	32	34	12	18	22	20	20	16	16	26	40	30	22	36	36	26	28	22	26	16	12	14	20	22	14
p-value	0.0177
[truncated: 15 more columns]

## Sheet: Figure 9
Figure 9c
	Veh																						Eti
5	2158.9	1318.1	1648.2	2832.5	1829.1	2431.2	1918.6	1935.3	1369.3	2255.3	2218.7	2568.3	2036.5	1475.9	1940.9	1817.3	2176.7	1896.1	2728	3391.8	1566.2	2074.6	2614.5	1395	2459.7	2135.8	1970.5	1960.8	1916.1	2043.7	2731.9	2429.2	2281.9	2423.4	2495.7	2132.6	1555.2	2111.4	2056.3	1467.1	1212.4	1663.8	1740.7
10	1505.4	1639.6	1156.9	2604.5	1686.2	2539.6	1667	1487	1146.2	2315.6	2258.5	1674.9	1610.5	1071.5	2073.9	856	1584.2	1827.6	1904	2783.1	816.5	1134	1564.3	949.9	1535.6	2537.8	1896.1	1339.6	2038.4	2192.6	2200.2	1924.3	1615.7	2309.8	1364	1900	827.4	1879.8	2269.5	1639.6	1060	1677.9	1256.5
15	1234	944.5	968.2	1826	1371.6	3008.4	1368	1383.4	1064.3	2084.4	1317.6	1885.4	1032	636.2	2120.8	824.9	1112.9	1398.3	1763.4	2421.8	1226.5	673.5	1338.3	912.2	709.7	1907.5	1010.4	1863.2	1674.3	1560.6	1905.9	1315.7	1540.3	2117.2	935.7	1494.4	1040.4	1218.2	1587.8	1459.3	1522.5	904.4	1320.4
20	1059.4	1393.1	584.4	1417.3	1424.4	3041.8	1094.8	1043.2	527.8	1465.5	1425.2	1895.1	842.7	826.4	1466.5	592.6	545.4	728.3	1486.8	1869.4	836.3	735.4	756.5	167.6	584.6	1124.3	1315	674.1	1680.8	1474.2	1308.1	1438.3	1106.6	1403	1349.4	1451	833.2	483.1	993.5	857.4	1205.5	350	648.7
25	1193	887.1	629.3	868.3	1328.3	2383.7	509.4	1334.4	726.1	1176.8	1335.3	1202.9	1757.6	873.3	1457.4	526.9	2.5	865.2	984.3	2602.9	851.5	1097.1	1659.3	0	1066.4	913.4	1061.5	492.5	897.7	1478.9	1532.8	865.6	1778.2	1522.3	1236.2	1196.6	481.3	413.2	1060.4	711.9	469	649.5	646.9
30	247	922.7	257.3	1171.5	874.7	1967.8	660.4	1007.1	290.8	1174.1	619.9	1863.2	963.4	517.4	778.2	426.5	0	606.1	556.7	1661.8	1473.7	669.1	890.4	111.7	817.6	759.3	761.7	85.3	908.4	1420	1209.8	541.2	1338.2	1055.9	795.5	1014.9	129.5	98.6	969.3	605.1	581	709.7	99.5
p-value	0.1454
Figure 9e
Veh	26	26.8333	11.3333	32	27.3333	43.3333	41	41	39.6667	30.6667	30.3333	16.1667	16.6667	51.5	26.8333	41	41	56.1667	17.3333
Eti	10	26.5	29.8333	26.8333	30.8333	39.5	38.5	18.8333	23.1667	9.16667	12.8333	25	19.6667	35.5	18.1667	35	18.8333	44.5	21.5	16.5
p-value	0.046
Figure 9g
Veh	14.6833	17.55	3.23333	33.0167	16.6333	56.4167	49.6667	36.1833	10.85	0.816667	7.78333	3.95	28.55	42.8333	41.0167	49.35	22.9333	57.6333
Eti	1.8	9.61667	14.6667	11.7833	4.71667	1.83333	44.65	41.8	7.6	7.28333	14.6833	40.1	11.3333	21.2667	1.15	24.3167	12.5833	5.88333	62.1333
p-value	0.0376
Figure 9i
	Veh																Eti
S1	384.8	319.2	358.3	310	454.2	359.3	280.5	313.6	435.2	304.7	182.2	339.9	311.1	267	283.6	351.4	349.5	298.5	322.9	234.4	275	326.3	246.2	496.5	240.3	320.3	393.8	256.5	341.9	377.9	226.1	335	449.1	239.8	219	342.9	251.3
Mid	167	205	172.1	178	120	138	293.8	204.1	90.1	237.6	237.2	176.4	206.1	222.6	194.1	166.7	181.2	150.9	179	129.9	263.8	145.3	250.8	71	313.6	219.3	168	189.6	142.9	186.7	252.2	231.6	115.1	254.9	263.5	219.1	233.7
Object	48.2	75.8	69.6	112	25.8	102.7	25.7	82.3	74.7	57.7	180.6	83.7	82.8	110.4	122.3	81.9	69.3	150.6	98.1	235.7	61.2	128.4	103	32.5	46.1	60.4	38.2	153.9	115.2	35.4	121.7	33.4	35.8	105.3	117.5	38	115
p-value	S1	0.7722
	Mid	0.9379
	Object	0.9806
Figure 9k
	Veh																Eti
S1	122.6	72.2	126	59.3	126	170.8	48.5	113.1	73.3	87.3	166.2	53.5	103	77.9	171.5	25.6	160.7	94.7	135	156.7	126.7	111.6	99.9	60	86.3	62	85.2	40.1	94.5	36.2	193.6	119.4	170.7	24	127.9	99.2	231.1
Mid	221.7	180.2	247.9	169.2	241.6	166.3	338.7	186.6	167.3	234.7	148	273.2	230.5	212.9	188.1	182.3	239.2	267.4	227	235.5	349.8	76.5	221.4	197.4	271.1	254.4	162.8	226.2	145.8	246.6	262.5	301.4	224.7	140.6	184.8	227.8	139.9
S2	255.7	347.6	226.1	371.5	232.4	262.9	212.8	300.3	359.4	278	285.8	273.3	266.5	309.2	240.4	392.1	200.1	237.9	238	207.8	123.5	411.9	278.7	342.6	242.6	283.6	352	333.7	359.7	317.2	143.9	179.2	204.6	435.4	287.3	273	229
p-value	S1	0.9369
	Mid	0.9765
	S2	0.7556

## Sheet: Figure S2
Figure S2b
SR-Drd2	353.5	382.3	440.2	425.8	402	422	384	387	401	421	408	367	406
SR-Drd2+/-	336.1	342.6	396.6	378.3	433	408	405	457	342.6	396.2	378.3	433
p-value	0.5521
Figure S2d
SR-Drd2	2.074	2.01	2.024	1.976	1.88	1.9
SR-Drd2+/-	2.1	2.094	2.103	1.87	1.95
p-value	0.4237
Figure S2f
	SR-Drd2												SR-Drd2+/-
L1	0.185071	0	0.25729	0.06689	0.290416	0.190295	0	0	0.47619	0	0	0.06854	0.1221	0.610998	0.2443	0.789096	0.093458	0.309598
L2-3	16.4713	17.1626	21.5266	14.0468	31.365	17.1266	24.399	12.5118	22.6984	31.2	31.1709	14.1878	27.7167	24.2362	17.7524	21.8077	25.7009	19.5046
L5	75.1388	69.2734	56.8611	75.8528	50.242	74.215	64.6635	71.2135	68.5714	51.7091	43.9873	71.0761	54.4567	53.7678	62.5407	63.1277	60.4673	59.2105
L6	8.20481	13.564	21.3551	10.0334	18.1026	8.46813	10.9375	16.2747	8.25397	17.0909	24.8418	14.6676	17.7045	21.3849	19.4625	14.2755	13.7383	20.9752
p-value	L1	>0.9999
	L2-3	0.9732
	L5	0.2772
	L6	0.6698
Figure S2h
	SR-Drd2												SR-Drd2+/-
L1	1.86966	1.63114	1.83752	1.75934	3.00658	1.58483	1.88887	1.62839	1.4183	1.99228	3.19006	1.49099	2.09059	1.86755	1.77359	1.78328	2.18716	1.75711
L2-3	42.8285	42.3093	38.7492	41.9674	45.7094	49.0166	46.4222	37.7244	48.6017	43.1815	46.9443	43.6536	49.5935	45.0722	45.8085	46.0813	48.7989	44.301
L5	42.4012	38.3603	40.2321	43.3928	33.5578	39.0265	37.8326	39.666	37.0755	39.2896	30.9268	39.0121	32.7526	33.8355	36.6357	36.6992	38.3471	41.0356
L6	12.9006	17.6992	19.1812	12.8804	17.7263	10.3721	13.8563	20.9812	12.9045	15.5367	18.9389	15.8434	15.5633	19.2247	15.7822	15.4362	10.6669	12.9062
p-value	L1	>0.9999
	L2-3	0.2136
	L5	0.568
	L6	0.9642

[truncated: 5 more sheets: Figure S3, Figure S5, Figure S6, Figure S7, Figure S8]
